# Supplementary material for: Mechanistic Insight into Apoptotic Induction in Human Rhabdomyosarcoma and Breast Adenocarcinoma Cells by Chnoospora minima: A Sri Lankan Brown Seaweed
Source: Pharmaceuticals (Basel). 2021 Nov 12;14(11):1154. doi: 10.3390/ph14111154 (PMC8622854; doi:10.3390/ph14111154)
Supplement: Supplementary file 1 [file pharmaceuticals-14-01154-s001.zip]

Archive with 1 entries (1 files):
- pharmaceuticals-1395953-supplementary.pdf
